# Supplementary material for: Biomarkers for ideal protein: rabbit diet metabolomics varying key amino acids
Source: Commun Biol. 2024 Jun 10;7:712. doi: 10.1038/s42003-024-06322-2 (PMC11164918; doi:10.1038/s42003-024-06322-2)
Supplement: Supplementary file 3 — Supplementary Data 1 [file 42003_2024_6322_MOESM3_ESM.xlsx]

## Sheet: FIG 1 and 2
Name	Type	0,606/662,84149	0,609/656,88507	0,61/688,83301	0,61/672,85907	0,61/620,8457	0,61/604,8717	0,61/594,84961	0,61/552,85907	0,61/536,88409	0,61/526,86493	0,61/468,8963	0,61/458,87799	0,61/400,9097	0,61/390,89059	0,61/332,92111	0,61/322,90411	0,61/254,9169	0,622/306,91901	0,624/298,88721	0,624/296,89001	0,624/286,8609	0,624/238,9315	0,624/228,90269	0,624/102,9567	0,639/278,82959	0,639/276,8327	0,639/218,8735	0,654/634,52448	0,654/596,5329	0,654/594,53607	0,654/592,53833	0,654/590,54077	0,654/580,55981	0,654/578,56317	0,654/576,5658	0,654/574,56812	0,654/562,58801	0,654/560,59167	0,654/558,59418	0,654/534,58002	0,654/520,60278	0,654/518,60718	0,654/516,6098	0,654/504,62909	0,654/502,63281	0,654/500,6358	0,654/476,6217	0,654/474,6257
Pablo, neg Blind 001_4	Blank	0	2161	0	465	0	1022	0	0	658	0	797	0	920	0	1115	0	0	1826	286	0	0	1598	0	297	0	0	0	0	0	0	0	0	0	0	0	0	0	0	0	0	0	0	0	0	0	0	0	0
Pablo, neg Blind 002	Blank	0	2485	0	427	0	1358	0	0	739	0	1659	0	599	0	701	301	0	1252	0	0	0	1884	0	302	0	0	0	0	0	0	0	0	0	0	0	0	0	0	0	0	0	0	0	0	0	0	0	0
Pablo, neg Blind 003	Blank	0	2432	0	0	0	978	275	0	1331	0	1821	0	840	0	0	0	0	1546	0	0	0	1873	0	392	0	0	0	0	0	0	0	0	0	0	0	0	0	0	0	0	0	0	0	0	0	0	0	0
Pablo, neg Blind 004	Blank	0	3906	735	2944	768	4008	1265	911	5718	351	5406	527	3290	0	3268	0	0	2307	324	0	0	2440	0	1450	0	0	0	0	0	0	0	0	0	0	0	0	0	0	0	0	0	0	0	0	0	0	0	0
Pablo, neg Blind 005	Blank	0	2200	0	575	0	1006	346	0	1165	341	1230	0	1344	0	868	0	0	1392	0	0	0	1986	0	1188	0	0	0	0	0	0	0	0	0	0	0	0	0	0	0	0	0	0	0	0	0	0	0	0
Pablo, neg001	CDIET	5043	7479	2279	7253	2568	9138	3453	2482	9460	4439	9149	4456	5948	3984	4596	2235	2391	9181	3856	5321	5611	7341	5228	6704	5194	5962	3797	2930	3147	5427	5416	3156	4364	7484	8677	5685	4895	5185	4038	3722	4880	7538	4659	3942	5363	3552	3615	2831
Pablo, neg002	CDIET	3829	9322	4174	9740	3168	12638	3027	3285	14066	3547	12708	2945	7805	2512	4998	1583	913	8418	4434	5225	4619	7793	4573	7443	6512	5400	4050	3785	3308	4685	5821	3843	3777	7656	7954	4800	4077	4578	3676	3063	4293	6321	4499	3713	4939	4174	3501	3279
Pablo, neg003	CDIET	6273	5183	2986	4261	2086	5442	3665	1397	6708	4589	6887	5744	4408	4591	3218	4596	4156	7942	3781	5004	4972	5819	4464	7403	6655	5265	3559	3853	3638	5451	5819	4376	4075	7660	7854	5624	4317	5174	4346	3190	4611	6516	4830	3032	4842	4226	3015	2666
Pablo, neg004	CDIET	6471	5211	2140	4316	2656	6809	3244	2599	8174	4018	9026	3364	5755	3675	4168	4674	3166	7944	2973	5545	4599	6185	4092	8177	4883	4213	3372	3412	3861	4895	6073	4017	3788	7362	7774	5392	3845	4190	3799	3434	4291	5599	4048	2993	5183	3801	4643	4356
Pablo, neg005	CDIET	4220	5192	1352	4587	1626	5938	3869	1709	6558	5016	7318	5793	4334	4910	3375	3440	3727	9124	4395	5065	5191	5955	4478	7276	6398	4933	3761	3512	2523	4881	5012	3243	3921	7016	7741	6171	4677	5267	3468	3756	4052	5502	4480	4015	4957	4043	3465	3134
Pablo, neg006	CDIET	5600	5351	1681	4291	2640	6632	3659	2158	8360	4515	6521	4120	5788	4429	3989	2912	3162	8483	2965	6048	4654	6342	4664	7736	5782	4150	3552	3743	3090	5802	5695	3909	4327	6414	7427	4801	3729	5310	3201	3594	4361	5759	4140	3638	4860	3498	3497	2511
Pablo, neg007	CDIET	2336	5529	2718	5711	2761	8179	4487	2045	9362	4469	8916	4423	5444	5034	3962	3078	2380	7885	3098	5076	5018	8016	3893	7947	6616	4938	3602	2440	3928	4825	5542	3367	3892	7465	7863	5849	4290	5278	4291	3737	4483	5935	3834	3142	4940	3521	3543	2499
Pablo, neg008	CDIET	4695	9041	2115	6714	2386	8099	3818	1530	8539	3354	7520	4839	4603	3913	2614	3562	2057	9017	3769	6075	5414	7199	4821	6750	6883	5544	4158	3703	2607	3509	4010	2434	4769	6825	8231	6262	5503	6894	4120	2637	5486	5868	4390	4493	6115	5228	2127	2261
Pablo, neg009	CDIET	6322	6365	2123	5102	2068	7566	5151	1832	8359	4974	7922	4127	4897	5239	4199	3006	3135	8253	3702	5823	5990	6807	5001	7713	6177	4274	3418	3233	2822	5181	5124	3547	3568	7087	8440	4928	3964	4694	4041	3990	3817	6314	4509	3055	4838	3615	2894	2705
Pablo, neg010	CDIET	5926	7967	2643	6391	2354	9204	2985	2700	9830	3453	8272	2924	5633	1989	3737	2164	2133	8999	3438	6143	5075	6252	5091	6743	6677	4075	3028	3523	2818	5265	5236	3381	5252	7077	7797	5782	5037	4904	4454	3318	4551	6297	5076	4067	4951	4165	3333	2241
Pablo, neg011	CDIET	4776	8016	1720	5664	1985	8155	4332	1995	7445	4679	8865	4845	5645	3231	3779	2286	2223	7746	3843	5388	4954	7182	4804	7678	7230	5058	3459	3146	3190	4746	5677	3709	3882	7954	7619	5252	5249	6093	4325	2861	4956	5926	4611	4307	6019	3484	2277	2800
Pablo, neg012	SDIET	4606	7959	3522	8013	3984	10478	3812	3630	11672	3005	10593	3912	7426	3533	4728	1953	1469	8114	3748	5097	5136	6886	4822	7882	6312	4941	3273	3529	3775	6649	6133	3957	4139	7597	7446	5031	4036	4953	2799	3707	5503	5755	4341	3366	4173	3983	4745	2437
Pablo, neg013	SDIET	4008	6124	3430	7024	3229	10267	3065	2486	11033	2909	10160	4534	7305	3951	3977	3755	2340	9604	2890	5173	5098	6612	4553	7153	6537	4427	3566	2731	3560	5004	5330	3641	3476	6161	7694	4841	3077	4812	3667	3899	4767	5845	4446	2229	4401	2911	3499	2636
Pablo, neg014	SDIET	4016	8416	3153	8637	4018	10955	3465	3612	12308	4200	11676	3795	8072	2702	4546	1574	1571	8552	3662	5247	4712	7391	4511	6922	5511	4530	3196	3089	3093	5528	6466	3123	3522	7089	7412	4843	2813	4667	3408	4192	4359	5385	4217	3233	4918	3603	3508	2877
Pablo, neg015	SDIET	5328	6468	3134	6923	3565	9570	3520	3289	8442	4088	10481	4587	6658	3674	4160	2189	2198	8057	3033	4903	4922	6603	4968	7966	6397	4216	3527	2653	3407	5989	6636	4058	4183	7041	8103	4872	4493	3642	3191	3695	4727	6327	4537	2781	3646	3127	3845	2688
Pablo, neg016	SDIET	6110	6818	2466	6001	3146	8655	3912	2561	10423	4503	12307	3496	7028	3872	4182	3982	2646	8316	3094	4741	4929	6149	4143	7075	5932	4083	3257	2860	2888	5196	5353	3563	3652	5631	7375	5110	3620	4794	3424	3002	4453	5557	3993	3540	4639	3777	3450	3122
Pablo, neg017	SDIET	5530	8239	2398	6830	2845	9081	3107	2395	8882	3721	9935	4134	6090	2476	4134	2093	2036	8991	4142	4698	4894	6834	5668	6975	6925	5094	3999	3068	2747	4665	5886	3874	4327	6546	7868	5429	4719	5003	4132	3189	4451	5531	4924	4114	5497	3959	3188	2618
Pablo, neg018	SDIET	3855	9363	1873	6887	2343	9220	3298	2025	9994	4192	8421	3897	4953	3852	3755	1703	1805	10204	2990	5130	4810	5852	5135	6569	6948	5802	2834	3667	2609	3590	4163	3079	4558	6813	8148	5816	6137	7359	4894	2506	4766	6369	3918	4675	5887	4763	2212	1680
Pablo, neg019	SDIET	3467	7337	4052	7806	3886	10683	3970	4152	12758	2928	11029	4208	7423	2003	5497	1593	1142	8163	3030	5165	4765	7339	4324	6251	5754	3692	3291	3176	3989	5520	6614	3975	3942	6825	7624	4596	3117	3894	3282	3823	4571	6095	4448	2833	4895	3421	4155	4050
Pablo, neg020	SDIET	3380	4958	3292	7000	4278	10075	3737	4174	11527	3515	12512	4107	7370	3102	6461	2065	1821	8269	3212	5350	4300	6740	4406	7351	5070	4459	2703	3384	3251	5615	6683	4362	3382	5858	7520	4818	2834	3595	2380	4378	4243	5427	3959	3002	3226	3164	4687	3919
Pablo, neg021	SDIET	557	15352	4627	11949	4365	14719	2631	3493	16521	2293	14153	2150	9770	516	5786	0	0	8855	3266	6499	4681	8203	4546	7149	5955	4215	3322	2564	2289	4481	4673	2747	3933	5739	7817	4275	4492	5100	3500	3168	4590	6100	4381	3664	5143	3660	3272	1702
Pablo, neg022	SDIET	5125	6066	2922	7591	2961	10671	2684	3096	9659	4119	11460	4069	6517	3400	4928	2135	1568	8001	3228	4997	5097	6889	4152	7765	5350	3807	2912	3099	2900	5067	6129	4364	3478	5971	6691	4939	3988	3535	2751	3588	3583	4588	4018	3232	3695	3271	3616	3048
[truncated: 609 more columns]

## Sheet: Fig 2
SAMPLE	TYPE	12.607/699.46417	6.69/699.43622	3.999/696.9931	3.999/696.65887	4.703/696.59912	4.703/696.59913	4.703/696.59914	4.703/696.59915	4.703/696.59916	4.703/696.59917	4.703/696.59918	4.703/696.59919	4.703/696.59920	4.703/696.59921	4.703/696.59922	4.703/696.59923	4.703/696.59924	4.703/696.59925	4.703/696.59926	4.703/696.59927	4.703/696.59928	4.703/696.59929	4.703/696.59930	4.703/696.59931	4.703/696.59932	4.703/696.59933	4.703/696.59934	4.703/696.59935	4.703/696.59936	4.703/696.59937	4.703/696.59938	4.703/696.59939	4.703/696.59940	4.703/696.59941	4.703/696.59942	4.703/696.59943	4.703/696.59944	4.703/696.59945	4.703/696.59946	4.703/696.59947	4.703/696.59948	4.703/696.59949	4.703/696.59950	4.703/696.59951	4.703/696.59952	4.703/696.59953	4.703/696.59954	4.703/696.59955
Pablo, pos001	DIETC	5301	0	0	0	3613	689349	0	0	0	0	82233	22594	9459	0	15607	0	0	0	0	3385	0	0	6628	0	4793	0	0	40851	0	16163	2295	2961	838	7562	2228	1000501	0	0	0	2377	5702	0	11006	5167	81862	4515	5351	5030
Pablo, pos002	DIETC	0	0	0	0	3184	743453	8647	0	0	0	58637	21354	6011	0	15543	0	0	0	0	2658	0	331	6231	0	3745	0	0	41605	0	16181	1888	8984	1477	9895	2718	1036140	967	706	0	15508	6885	0	5379	1627	81427	5262	5314	4667
Pablo, pos003	DIETC	0	0	0	0	13893	795428	0	0	0	0	61086	23791	6287	0	15194	0	0	0	0	3484	0	0	6320	0	4237	0	0	44092	0	16594	3234	6352	2301	12591	5092	1182106	0	0	0	4052	8024	0	6785	6862	82573	8605	4958	3966
Pablo, pos004	DIETC	0	0	2185	1677	6520	837819	0	0	0	0	55714	24162	5865	0	17010	0	0	0	0	4485	0	0	6482	0	4836	0	0	46610	0	17216	4238	7134	6123	11417	10028	1324239	0	0	0	965	8380	0	6144	10475	89452	9837	5735	4483
Pablo, pos005	DIETC	0	2391	4883	4412	7246	724790	10863	8046	9318	7734	47437	18475	2702	0	12661	0	0	0	5171	2986	0	3646	6473	0	3747	0	0	43339	2838	15772	2314	5853	0	6690	1821	962567	5079	3787	4629	18336	6047	14576	6027	7391	83225	9890	5133	3555
Pablo, pos006	DIETC	0	3565	4129	3059	0	768149	17304	9495	4966	6744	44954	19405	4658	0	12905	0	0	0	9260	3030	0	4955	6570	0	3435	308	0	43729	4982	15115	2898	2769	2106	10037	0	1088912	9935	6121	6277	39157	7496	18752	10064	8321	88459	9605	4819	3692
Pablo, pos007	DIETC	0	0	4286	4836	7557	771682	1301	1041	0	0	38971	18099	3397	2115	12432	423	0	0	7073	2962	0	0	6405	0	3044	0	0	48217	0	13865	2469	2187	2969	10007	4372	1090161	0	0	1350	9030	7371	4373	5098	7554	85846	5125	4777	5211
Pablo, pos008	DIETC	0	0	0	0	5978	654186	0	0	0	0	28988	15109	2540	0	11201	0	0	0	0	2376	0	0	4233	0	2154	0	0	43856	0	11386	1891	6000	870	4943	0	842294	0	0	0	2685	5686	0	11806	4003	77409	5544	3291	5236
Pablo, pos009	DIETC	0	1871	2611	1895	7524	745787	3282	7798	5193	5699	43009	18326	2964	1631	13164	473	0	0	13761	3046	0	2275	4586	0	2621	0	0	47153	0	13011	2650	4317	2405	7720	3547	1057512	1814	1335	4876	10292	6721	16101	4068	5796	86444	4342	4205	4981
Pablo, pos010	DIETC	1708	0	0	0	11889	682581	0	0	0	0	35591	15582	1914	0	10101	0	0	0	0	2794	0	0	4739	0	2312	0	0	44094	0	11265	1445	3297	1043	7610	1491	965148	0	0	0	1937	7297	0	4679	6815	80042	4584	4240	5708
Pablo, pos011	DIETC	0	0	0	0	5384	696351	0	0	0	0	34365	14340	2586	0	9508	0	0	0	0	2243	0	0	4030	0	2306	0	0	42245	0	9017	2017	4967	797	10078	0	843471	0	0	0	2094	5739	0	6035	4520	77555	9126	4176	5542
Pablo, pos012	DIETS	2116	2060	0	0	8501	754450	22339	0	0	0	30647	14377	1954	0	11675	0	0	0	0	2597	0	1678	4803	0	2928	0	0	47384	1403	11633	2176	743	1676	11875	2246	967448	3333	1823	0	35055	6626	0	6472	8512	84072	4802	4374	4887
Pablo, pos013	DIETS	0	0	0	0	5029	812430	0	0	0	0	26563	15671	812	0	12492	0	0	0	0	2813	0	0	4585	0	3259	0	0	49843	0	11529	2496	7114	2391	7544	3836	1135449	0	0	0	3201	6932	0	4749	7086	83158	5200	4811	5795
Pablo, pos014	DIETS	0	1379	0	0	10053	694597	32288	0	0	0	32834	13607	2352	0	10552	0	0	0	0	2948	0	1792	3890	0	2061	0	0	48244	0	8968	2077	1647	734	9611	1317	909864	1019	1292	0	35734	6394	0	5888	6603	81712	10146	3918	5903
Pablo, pos015	DIETS	0	0	2330	1913	8540	830998	0	7081	3492	3462	25460	14653	698	15710	12711	9246	0	0	3752	2523	0	0	3695	4212	2426	8374	6932	51897	0	10202	3828	0	2987	9982	7420	1216576	0	0	3602	3343	7636	10045	5410	6894	88348	4214	4431	3839
Pablo, pos016	DIETS	0	0	1056	661	7963	790048	0	1806	0	0	22541	13997	637	0	10496	0	0	0	0	2808	0	0	3570	0	2024	210	259	49299	0	9011	2795	5462	2588	11398	3857	1063329	0	0	2184	826	7616	6145	4361	6139	84895	9952	3975	5513
Pablo, pos017	DIETS	0	0	0	0	9095	715851	0	0	0	0	19474	12500	1030	0	9341	0	0	0	0	2039	0	0	3893	0	2140	0	0	47617	0	9461	1769	8513	0	6784	0	904701	0	0	0	1775	6211	0	4979	5539	80145	4939	3344	5017
Pablo, pos018	DIETS	0	0	0	0	3858	632670	0	0	0	0	19999	10264	912	0	7577	0	0	0	0	1454	0	0	2650	0	1509	0	0	45326	0	8348	1068	0	0	8629	0	721370	0	0	0	3093	4632	0	5675	2786	74690	10533	2664	5879
Pablo, pos019	DIETS	0	6511	0	0	8247	796120	4794	1283	245	0	27003	13879	465	0	12234	0	0	0	0	2145	0	7020	3327	0	2482	0	0	52280	7204	9499	2895	2647	2817	9553	0	1083229	10690	6554	822	22261	6895	4340	5540	6827	86839	10138	4780	5668
Pablo, pos020	DIETS	230	0	1649	1276	11542	877953	0	2061	0	174	17574	16324	803	7559	13709	4936	0	0	2184	3868	0	0	3535	277	2302	1010	249	53649	0	9858	4374	8171	7051	8391	10496	1344558	0	0	1331	2573	8474	5050	5170	6818	89718	4801	4802	5510
Pablo, pos021	DIETS	149	0	0	0	3965	629726	0	0	0	0	13859	9101	426	0	7925	0	0	0	0	1790	0	0	2376	0	743	0	0	41974	0	6224	1461	7768	0	10981	0	660463	0	0	0	2161	4465	0	5144	0	72042	4889	1844	6533
Pablo, pos022	DIETS	0	0	4941	4290	7366	715530	171	0	0	0	19106	11899	363	17906	10226	12122	0	0	5162	2579	0	0	3166	8496	1763	12886	12011	47550	0	8132	1928	6307	1061	7445	1690	960332	0	0	0	1954	6678	1953	9763	5362	83130	10457	3634	4877
[truncated: 2,076 more columns]

## Sheet: Fig 3_1
Sample	type	3.804/699.86591	4.103/695.37268	4.192/692.36261	3.167/690.35193	4.365/690.24127	0.74/688.99701	0.61/688.8327	3.323/683.33643	5.471/682.31879	6.679/681.45587	4.589/679.37549	0.609/672.85901	4.589/671.34497	5.322/670.34558	4.073/669.34967	4.589/669.34711	5.218/669.32538	3.657/668.29993	4.004/665.28802	3.684/664.34802	7.77/664.30939	0.61/662.83618	4.367/661.28809	0.862/660.1283	6.675/659.47272	0.764/658.06738	3.585/657.8277	0.607/656.8847	3.568/652.03009	3.568/650.03259	3.761/647.18951	4.231/646.21362	0.772/643.11139	4.564/640.33002	11.076/640.29303	3.761/639.15729	0.88/638.14728	3.764/637.15997	11.079/636.34833	0.771/636.08649	4.059/635.82129	4.482/635.34918	0.654/634.52551	10.195/634.3338	3.375/633.2923	3.263/632.83771	3.94/632.35822	9.47/632.31781
Pablo, neg Blind 005	Blank	0	0	0	0	0	0	0	0	0	0	0	575	0	0	0	0	0	0	0	0	0	0	0	0	0	0	0	2200	0	0	0	0	0	0	0	0	0	0	0	0	0	0	0	0	0	0	0	0
Pablo, neg Blind 006	Blank	0	0	0	0	0	0	0	0	0	0	0	640	0	0	0	0	0	0	0	0	0	0	0	0	0	0	0	2237	0	0	0	0	0	0	0	0	0	0	0	0	0	0	0	0	0	0	0	0
Pablo, neg Blind 007	Blank	0	0	0	0	0	0	0	0	0	0	0	434	0	0	0	0	0	0	0	0	0	0	0	0	0	0	0	2264	0	0	0	0	0	0	0	0	0	0	0	0	0	0	0	0	0	0	0	0
Pablo, neg Blind 008	Blank	0	0	0	0	0	0	0	0	0	0	0	548	0	0	0	0	0	0	0	0	0	0	0	0	0	0	0	2414	0	0	0	0	0	0	0	0	0	0	0	0	0	0	0	0	0	0	0	0
Pablo, neg Blind 009	Blank	0	0	0	0	0	0	0	0	0	0	0	1224	0	0	0	0	0	0	0	0	0	0	0	0	0	0	0	3314	0	0	0	0	0	0	0	0	0	0	0	0	0	0	0	0	0	0	0	0
Pablo, neg Blind 010	Blank	0	0	0	0	0	0	0	0	0	0	0	505	0	0	0	0	0	0	0	0	0	0	0	0	0	0	0	2063	0	0	0	0	0	0	0	0	0	0	0	0	0	0	0	0	0	0	0	0
Pablo, neg Blind 011	Blank	0	0	0	0	0	0	0	0	0	0	0	648	0	0	0	0	0	0	0	0	0	0	0	0	0	0	0	1812	0	0	0	0	0	0	0	0	0	0	0	0	0	0	0	0	0	0	0	0
Pablo, neg Blind 012	Blank	0	0	0	0	0	0	0	0	0	0	0	372	0	0	0	0	0	0	0	0	0	0	0	0	0	0	0	2205	0	0	0	0	0	0	0	0	0	0	0	0	0	0	0	0	0	0	0	0
Pablo, neg Blind 013	Blank	0	0	0	0	0	0	0	0	0	0	0	0	0	0	0	0	0	0	0	0	0	0	0	0	0	0	0	2133	0	0	0	0	0	0	0	0	0	0	0	0	0	0	0	0	0	0	0	0
Pablo, neg Blind 014	Blank	0	0	0	0	0	0	0	0	0	0	0	335	0	0	0	0	0	0	0	0	0	0	0	0	0	0	0	2226	0	0	0	0	0	0	0	0	0	0	0	0	0	0	0	0	0	0	0	0
Pablo, neg039	AAA	1675	944	476	2188	15206	9260	4960	3216	2026	0	76688	9612	37131	2746	0	94104	0	1898	1663	942	8406	4309	4977	1136	0	56633	2219	8643	6356	6925	1931	18801	7638	16710	0	546	3538	1077	1481	22723	1884	64328	3760	582	3785	937	1024	2101
Pablo, neg040	AAA	2608	0	1237	3880	12066	7114	3711	15999	0	0	65689	7627	34255	0	0	87493	2658	342	3289	3349	2519	4000	4396	0	0	56745	3472	7561	5960	5918	2582	15064	7023	17154	2486	995	0	2707	6572	21842	2682	51172	2821	4395	3811	2446	0	9112
Pablo, neg041	AAA	0	0	0	5816	14359	5381	3929	3086	752	0	86451	6452	38476	0	0	93979	574	0	3174	0	2146	2964	4674	313	0	48743	0	4609	6768	7562	2857	17985	9568	10116	3023	2013	657	3757	7995	27427	764	60633	2450	5123	4193	0	0	9758
Pablo, neg042	AAA	0	0	0	2119	12417	5880	2606	2491	857	0	68152	5092	34995	0	0	87082	0	2818	1097	0	2488	5570	4667	0	0	69536	284	4715	5690	6773	3056	15273	11458	8552	2312	1562	1275	4867	5198	24331	0	53332	3533	4142	3043	0	321	8653
Pablo, neg043	AAA	0	0	0	0	13249	6581	3134	0	411	0	66155	7965	32484	0	0	83552	0	0	0	0	3091	4218	4571	0	0	48650	0	8021	4579	5523	1915	16833	5787	2583	1832	409	0	1732	4374	17695	0	53950	2984	2085	3235	0	0	6717
Pablo, neg044	AAA	1061	0	280	3162	12072	5054	4258	8995	0	0	74475	7418	35578	4545	0	87904	0	0	1618	295	0	4543	4580	0	0	51535	1463	7187	5823	4885	2568	16407	8206	17042	2550	1457	706	3497	6824	19799	746	52392	3019	4989	2672	0	845	12075
Pablo, neg045	AAA	0	0	0	0	12154	3783	3389	265	0	0	72570	8197	34478	3522	0	86274	315	0	0	0	295	3954	3639	0	0	42889	0	8148	5112	5474	2953	15085	7493	1970	3256	1615	322	5224	7593	19257	0	50411	2635	4751	2891	0	0	11156
Pablo, neg046	AAA	0	0	0	0	11255	4762	3059	0	0	0	66267	6715	35533	0	0	85822	0	797	0	0	387	3059	3421	0	0	62135	0	5973	5414	5094	2959	13880	10084	870	347	1343	0	4272	1988	20386	0	49216	2888	1616	3113	0	0	5932
Pablo, neg047	AAA	5360	1022	4877	6153	10121	4981	3353	21721	0	0	61413	7042	32363	0	435	77422	3813	793	5160	6876	0	3779	3907	0	0	37184	7297	8362	5730	5620	2848	15106	6014	16161	2539	1510	0	5105	6539	17506	4679	44274	3434	4790	2725	6357	0	12423
Pablo, neg048	AAA	6525	2159	2128	10094	12033	5217	4267	11739	1974	24328	64685	8935	31535	0	384	80592	1631	323	6064	4623	250	3640	3837	0	8150	52138	7867	8247	5415	5427	3732	15167	6740	7821	5534	2258	750	6638	14749	17620	6242	51302	2728	6436	3264	4271	2112	9936
Pablo, neg049	AAA	2415	0	1070	9054	10281	4267	3408	7898	0	0	63115	8822	28516	1938	1320	75755	982	0	5891	0	0	4090	3707	0	0	40140	4677	9443	5218	5154	2505	13814	6270	6900	1910	1305	0	3729	5266	14943	1755	42243	2498	4830	2798	1524	814	9957
Pablo, neg050	BBB	3113	4807	1342	5572	10188	5873	2958	12425	4592	8552	52249	8452	27019	0	4193	68366	2548	312	4731	6342	3150	4147	3386	0	2598	50064	3754	9579	5199	4858	2082	12568	6429	15748	3034	714	0	2174	7867	19550	2620	36874	3198	5826	2264	2776	0	6504
Pablo, neg051	BBB	0	0	0	1200	14406	5596	4562	258	0	0	79888	9185	35078	369	0	92966	0	0	0	0	806	3271	4952	0	0	48701	0	8986	4654	5575	4185	18783	7155	3131	768	1451	0	5829	3259	18569	0	55839	2459	2177	3162	0	0	7121
Pablo, neg052	BBB	2226	0	0	1479	10211	11925	2804	7000	1900	0	56218	8309	26905	1426	0	68164	383	0	920	0	2391	4489	2988	0	0	48789	2069	10948	4958	5026	1728	12709	5613	6752	3222	623	0	1801	8214	16489	1652	31373	3407	6411	2173	713	245	9596
Pablo, neg053	BBB	1882	261	0	4603	12028	7943	3249	9032	0	0	67857	6289	32228	0	0	80624	0	0	3192	1991	0	5373	3866	0	0	58515	2036	6652	5247	4802	1929	14782	9884	15323	3036	929	587	2398	8242	22150	1310	51394	3917	6425	3510	2071	1355	12424
Pablo, neg054	BBB	5816	837	0	4612	9234	6945	2357	4933	3449	783	51664	5697	27076	3176	588	67735	0	0	3198	323	3083	4706	3531	0	0	48538	9833	7932	4908	4811	629	12897	4836	13633	2610	545	0	2328	7677	19095	5536	35779	4168	5750	2247	2626	1555	8793
Pablo, neg055	BBB	7960	3890	7116	4224	9332	6413	3799	30203	3284	10673	52880	8905	26073	0	2240	67933	8279	280	4741	9388	2032	3616	3411	0	3265	48290	8088	9296	5264	4883	1748	12472	6336	12656	3280	1322	0	3790	8833	16910	6912	36690	2721	6465	2600	7247	0	7965
Pablo, neg056	BBB	0	0	0	0	12577	2623	5865	0	0	0	90758	9443	37993	0	0	99471	0	1385	0	0	0	3217	5282	5720	0	48844	0	6338	6054	5648	3846	17764	11660	1542	1264	1946	16534	5530	4629	14809	0	68944	2130	2212	3741	0	0	6380
Pablo, neg057	BBB	0	0	0	0	10905	4710	3949	0	0	0	78583	9423	34628	0	0	88686	0	0	0	0	0	4010	4853	0	0	52144	0	8254	5151	5207	3012	14059	9427	1875	2425	2049	0	4866	7191	17384	0	58393	2241	4390	3333	0	0	9866
Pablo, neg058	BBB	0	0	0	0	15002	3935	4862	0	2992	897	103265	7701	42192	0	0	104854	0	8375	0	0	8101	2887	5427	6389	0	54549	0	3573	5753	6436	2916	19632	17152	3708	1721	1907	17438	4984	5485	24967	0	74501	2531	2179	5314	0	0	4406
Pablo, neg059	BBB	0	0	0	0	12853	3261	5108	0	2151	12541	78151	8343	38179	0	0	92143	0	1229	0	0	7066	4069	3981	1902	2780	53559	0	7149	4918	5084	4044	16473	11672	442	7084	2308	5237	5963	17686	16646	0	57331	2801	7027	3104	0	0	10569
Pablo, neg060	BMM	0	0	0	0	10851	3995	3434	697	0	0	69666	8539	32719	0	0	80267	0	480	477	0	1252	4721	3878	0	0	45075	0	7966	4411	4282	2702	14525	6251	1616	4260	594	0	3313	13136	15235	0	50224	3051	7283	2665	0	0	11670
Pablo, neg061	BMM	2446	481	0	2978	10334	6298	5590	4348	0	0	46058	10763	24220	2256	0	61057	479	848	1957	2954	0	2897	2974	0	0	41851	1192	9693	4887	5225	1949	13062	5571	6620	1224	784	0	3020	3584	18681	1140	33132	2345	1364	2201	2192	0	5485
Pablo, neg062	BMM	0	0	0	0	10537	5339	4548	295	0	0	57683	11735	28803	0	0	73671	0	0	0	0	0	3149	3742	0	0	32706	0	10962	5196	4297	2368	14428	4307	1411	1262	1373	0	3878	3760	13222	0	39899	2977	1193	3573	0	0	4372
Pablo, neg063	BMM	0	0	0	0	12303	5259	5175	1394	431	0	69796	9195	35461	343	0	83762	0	328	0	0	2187	3649	4129	0	0	45843	0	6686	5047	5463	1987	15182	8876	3636	4384	1238	0	2764	12880	18878	0	54886	2685	7225	2415	0	0	12979
Pablo, neg064	BMM	0	0	0	0	10573	4620	4625	927	0	0	70088	8480	32331	1104	0	81713	0	4565	0	0	287	3026	3365	4303	0	50649	0	7526	4949	5028	2223	15759	8948	4225	2714	1120	11078	2239	7991	21009	0	51337	3243	3449	3159	0	0	8827
Pablo, neg065	BMM	0	213	0	285	10236	0	8307	1860	0	0	38785	15478	20957	945	0	52974	0	0	0	0	0	2317	2267	0	0	0	0	12654	4294	4119	1029	12362	0	3374	0	0	0	382	1048	0	0	25619	2451	934	2131	0	0	3851
Pablo, neg066	BMM	0	0	0	3184	11524	3649	3878	1264	634	0	60993	9882	32070	2365	0	79051	0	0	923	0	1142	2953	3720	0	0	43689	0	9050	4901	5050	2242	15015	5567	1739	1235	339	0	1420	4762	12840	0	45341	3198	2395	2747	0	0	6070
Pablo, neg067	BMM	0	0	0	0	10052	0	7579	320	0	0	34252	15911	17874	0	0	47720	0	0	0	0	0	2538	2329	0	0	0	0	13644	4290	4027	2043	12476	0	977	359	0	0	1612	2156	0	0	26635	2545	1557	1194	0	0	5423
Pablo, neg068	BMM	3520	1376	1939	2547	12503	5648	4116	19708	0	0	64968	8090	33603	0	0	85156	4520	0	1638	4943	0	3853	4795	0	0	45505	4256	7127	5018	5339	2934	16723	8517	20657	1374	1703	0	6299	4951	20171	2264	50691	2576	3699	3567	3310	0	9943
Pablo, neg069	BMM	0	0	0	0	11548	5008	3423	0	3691	0	65789	8385	31482	5756	0	82901	0	0	0	0	8299	4141	4120	0	0	43674	0	7649	3978	3687	3230	14363	8423	770	3853	1986	398	5308	9105	18946	0	50858	2854	5458	2742	0	0	6755
Pablo, neg070	MAB	0	0	0	0	10626	4985	3323	0	0	0	53136	6127	28536	2368	0	71864	0	293	0	0	0	5341	3776	0	0	54933	0	6356	4311	4569	1904	11391	10189	0	1165	1208	0	3740	2453	18842	0	40726	2760	1044	2484	0	0	5422
Pablo, neg071	MAB	5710	2755	0	1971	9565	6866	2059	12475	0	0	43510	7034	26279	0	0	63838	0	0	1242	388	0	5351	3040	0	0	46208	8411	8718	4215	3941	2298	14091	4433	8741	343	1202	0	3782	3113	16112	4803	34163	3251	2513	2300	3382	2555	11008
Pablo, neg072	MAB	0	0	0	0	10092	4852	3934	0	0	0	56861	7943	30104	0	0	74957	0	0	0	0	0	4387	3189	0	0	47759	0	7941	4661	3330	2358	12016	6723	748	2523	1675	0	5086	5153	17083	0	43243	2775	3313	2463	0	0	9711
Pablo, neg073	MAB	0	0	0	216	11866	4583	5734	0	682	0	68490	10150	32865	0	0	83002	0	981	0	0	1040	2844	4298	0	0	35568	0	8848	5094	5070	2174	15992	8549	1438	4319	1050	1771	3341	12104	16601	0	53112	2661	5664	3041	0	0	10057
Pablo, neg074	MAB	5586	518	286	2160	8347	5755	2826	14582	0	0	43235	7248	23031	0	0	58637	0	423	1978	2455	0	4475	3740	0	0	49565	4319	8728	4502	5040	1863	10886	5601	16601	1215	293	0	1435	3538	19498	3996	29448	3471	4032	2003	3415	4373	7844
Pablo, neg075	MAB	4498	4230	3342	8116	9442	4007	2995	18118	0	0	49320	9515	27602	0	4896	65474	5251	0	5777	7028	0	3995	3404	0	0	40776	4733	9185	5093	4259	2181	12258	4756	16307	724	671	0	2729	3237	13796	4493	34089	3180	2438	2042	5028	4493	8342
Pablo, neg076	MAB	1528	328	0	2641	11437	4541	4981	2605	0	0	66951	8929	30701	0	0	82789	0	257	1563	300	0	3820	4214	0	0	47206	1009	7218	4786	4890	2138	15650	6458	7124	1795	1450	802	2232	6027	15821	1050	51849	2788	4270	2938	1221	1170	9730
Pablo, neg077	MAB	5100	337	285	6480	9321	2510	2586	11716	0	0	48990	6958	27664	0	252	68060	0	0	3905	1052	0	5097	2945	0	0	40055	4072	8064	3964	5284	2331	12534	6938	10874	1527	750	0	2210	4654	13562	5546	38760	2835	4420	2580	4521	4041	9874
Pablo, neg078	MAB	0	0	0	3360	11814	5059	3636	973	2050	0	64744	5639	32549	0	0	81149	0	0	2770	0	729	4770	3485	0	0	55475	0	5055	5300	5322	2872	13424	11495	4218	933	1514	362	4333	2497	22435	0	51950	3194	2524	3104	0	0	5163
Pablo, neg079	MAB	0	0	0	1421	10659	4896	4140	856	0	0	64414	8999	32618	2859	0	79701	0	0	359	0	0	4514	3614	0	0	45814	245	7507	4421	4165	3154	13477	6339	3224	1378	1495	0	3748	4192	14674	0	49863	2904	3305	2953	0	0	8010
Pablo, neg080	MMM	0	0	0	0	11472	4035	3941	0	3347	0	68496	9753	33419	0	0	84224	0	0	0	0	7927	3287	4416	0	0	36333	0	8433	4824	4781	2677	14942	6834	863	4131	1556	0	3883	9093	16548	0	54060	2829	6116	3070	0	0	9054
Pablo, neg081	MMM	0	0	0	2534	10361	3850	3613	3853	0	0	59039	9156	28753	0	0	71197	604	0	481	0	0	3912	3408	0	0	42082	1358	9176	4229	4717	3117	14581	5510	8437	194	1986	554	5290	1984	13762	219	39599	2827	664	1940	0	0	5891
Pablo, neg082	MMM	0	0	0	611	10697	4378	3440	2009	4874	0	64878	7994	31375	3454	0	76016	0	0	0	0	4861	4887	3339	0	0	54359	0	7520	4603	4622	2165	13718	8598	3080	1932	1578	1359	3955	5950	17272	0	49502	2474	1590	3048	0	0	2133
Pablo, neg083	MMM	282	0	0	2458	12133	3122	4202	3930	2743	0	67518	8254	31098	5483	0	81363	614	579	884	0	4380	3291	4163	0	0	48996	359	6306	4949	5044	3542	14448	9774	5208	2146	2376	346	6125	6224	18815	0	48628	1722	3012	3211	0	0	5487
Pablo, neg084	MMM	0	0	0	0	10667	9193	4085	343	1256	285	62567	9194	32756	0	0	77435	0	260	0	0	4783	4373	4445	182	0	48215	0	8789	4518	4415	3221	14713	6803	1144	3493	2187	0	5992	8263	17538	0	46550	3242	3937	3537	0	0	8662
Pablo, neg085	MMM	0	0	0	0	12385	4991	4776	0	3613	0	63220	8511	34618	0	0	84794	0	0	0	0	5021	3261	4582	0	0	45975	0	8717	5125	4965	2493	15490	8015	1185	5238	971	0	3125	14794	18378	0	48210	3412	10597	3699	0	0	13004
Pablo, neg086	MMM	444	367	1144	0	10862	3983	5181	3682	1590	0	63476	9263	32768	0	0	83507	1294	1948	0	572	3262	4323	3528	3305	0	35149	437	8819	4175	4624	2827	14846	7080	12359	1385	2292	10008	5951	4110	17830	0	44682	2535	2531	3982	0	0	4569
Pablo, neg087	MMM	0	0	1581	3844	10224	3718	4185	9468	1564	0	55919	10902	29323	0	0	72820	589	0	1681	801	2951	2694	4190	0	0	37754	1550	9487	4845	4929	2901	13675	5001	16820	962	1455	0	4528	3155	12970	428	40053	2636	1887	2879	0	0	4862
Pablo, neg088	MMM	4682	735	0	6306	8909	3890	3334	9700	985	0	46557	7915	26370	232	0	65930	0	0	2958	1284	2126	4069	3204	0	0	38499	10282	9935	5344	4967	2397	10617	3184	10101	0	1328	0	3348	2310	12988	7335	35116	2515	480	2609	3401	1321	4915
Pablo, neg089	MMM	204	0	0	2147	11355	5805	3917	1700	0	0	57326	8600	29582	0	0	75210	0	822	413	0	0	3964	3367	0	0	48597	1179	8181	4509	4390	2832	14054	6868	5003	814	1458	0	4234	2641	17112	814	43129	3341	2913	2805	0	0	6975
Pablo, neg090	MMM	4176	1620	231	3100	9930	3597	2639	9955	595	0	49015	7109	25076	0	0	67903	404	370	1937	2364	325	5214	3638	0	0	51108	3003	7562	4315	3828	2095	11946	6586	10260	947	1749	0	4795	2549	14837	2582	37256	3163	2261	2274	1849	0	7188
Pablo, neg091	MMM	493	0	0	1365	8714	3827	3420	3776	257	0	48697	7563	25341	410	0	65483	0	0	871	0	0	4506	2636	0	0	36812	296	8465	4479	5113	1400	11494	5388	6256	1342	841	0	2358	4473	14770	495	39393	2932	1871	1889	0	0	6487
[truncated: 690 more columns]

## Sheet: Fig 3_2
Metabolite	DIET TYPE	56.04913.289	56.049113.204	56.049113.402	60.043913.035	61.0070.562	61.03930.699	70.06480.741	72.08020.916	73.028213.232	73.53160.559	74.0613.204	74.096113.09	81.044213.043	81.044713.097	81.52060.562	83.060113.034	84.0441.298	84.95940.564	86.09621.544	86.09631.612	87.043713.204	89.05933.375	89.05943.107	89.05953.762	89.05953.583	89.05952.664	89.059513.317	89.05954.59	89.05954.479	89.05951.863	89.05963.927	89.05984.683	89.506612.8	90.97640.61	95.059813.204	96.92160.64	99.054913.459	99.05513.657	99.05513.753	102.033813.034	102.03390.562	104.05281.147	104.10680.673	105.03333.791	109.97890.55	110.00830.564	111.020412.889	111.020612.744
Pablo, pos039	AAA	196722	196722	73442	33663	7256	10041	2855	9907	58225	5151	36264	14790	47444	47444	32694	24522	4017	5849	10169	15962	33236	24354	20068	18548	18065	15357	26726	8337	8964	4146	14655	11095	7984	6720	41088	4875	48247	101475	134679	3704	11527	10039	11239	0	0	9792	62110	43356
Pablo, pos040	AAA	154306	154306	35472	31606	9090	15634	3857	11278	96066	5279	23825	13033	45640	45640	38230	29624	3060	6949	10494	19024	18469	22376	20233	17547	17477	16605	89539	9231	8817	3708	11813	9148	7560	6780	43609	5438	50840	209908	209908	912	13037	15138	14277	389	0	9568	58807	24477
Pablo, pos041	AAA	98228	98228	144315	25381	11835	13397	3995	13541	93844	5786	22212	14283	23540	23540	42329	16268	3588	7517	13727	20721	39986	27153	25227	18853	19691	20074	31457	9893	9432	5658	15641	8461	14085	6858	62512	5278	125004	349837	349837	4107	15546	17857	14670	584	0	11191	65642	91290
Pablo, pos042	AAA	128436	128436	32075	41741	12580	10522	3643	10827	50122	6323	34534	18618	53344	53344	43021	20556	4525	9171	10797	17380	51618	23367	20130	17588	17587	16483	13348	9411	8239	4342	12945	7574	13832	6887	29514	5029	115913	128114	356501	844	16029	14382	10566	1013	0	12006	50129	45728
Pablo, pos043	AAA	284491	284491	85999	39063	8759	9613	2997	9014	75605	3867	22685	5163	47715	47715	37144	21477	5153	6798	8886	14572	58326	21020	19815	17005	17777	15622	25912	8618	8169	4402	14746	9422	7141	6735	27623	4215	247276	54221	167499	3980	15395	12900	12089	0	0	7757	81844	21603
Pablo, pos044	AAA	147486	147486	33342	38324	8971	7639	2879	8767	83031	5282	24491	2318	33066	33066	37500	37438	3713	7078	11701	15087	31779	22920	18670	17956	16223	15256	67735	8513	8743	4200	13795	11415	16748	6915	16986	5289	46342	180554	180554	0	13428	12321	14640	727	0	9824	46540	61379
Pablo, pos045	AAA	128959	128959	32403	27372	9573	11812	3159	10589	70686	4721	33665	13101	41660	41660	40758	16329	3745	6859	8947	15917	48156	23138	18683	16738	17752	15191	21329	8986	8238	4176	13057	6625	6689	7685	37704	5018	98777	282466	282466	3785	15503	13584	13164	1037	0	9727	50592	118787
Pablo, pos046	AAA	81879	81879	159688	34984	9443	8448	4733	11049	67591	5850	19950	12552	42853	42853	44741	25931	5145	9034	14013	22192	54616	23020	21894	17241	17022	15886	35184	9449	8348	4459	13390	7963	7827	6396	25443	4628	324540	324540	324540	871	15441	18151	9052	618	0	9647	52034	61617
Pablo, pos047	AAA	216511	70472	216511	31918	8587	8136	4164	9719	115942	5146	41314	16224	9184	67181	36680	19375	3301	7279	11946	25707	35932	21030	17300	17616	15832	14421	34446	8545	8132	3598	13920	7498	24801	6545	18020	4024	113502	122987	325955	5378	12994	15595	15025	656	0	10014	40031	36629
Pablo, pos048	AAA	166191	166191	59677	32878	8600	8128	4692	11859	117526	5005	43215	13639	7193	35598	34282	17456	4647	6606	14510	22621	60058	22741	19453	16877	17131	14898	36277	10111	8442	3851	15475	8428	11218	6824	33221	4527	49864	218525	218525	4234	13310	12638	14058	1113	0	8798	41004	56022
Pablo, pos049	AAA	119099	119099	30881	26179	9525	7860	5115	10689	114493	6244	40282	19477	8605	56331	36421	15918	4450	5976	11465	20131	33895	20217	16916	17736	16388	13971	39336	7856	7747	4061	13144	7715	10295	6846	31874	4933	122249	133214	416169	7889	12940	17394	11840	916	0	9519	43625	52504
Pablo, pos050	BBB	177330	177330	65325	29266	9735	5345	2252	11716	39095	5409	20118	10833	34854	34854	41045	17978	2620	7694	12459	17370	53788	19029	14136	16282	14495	12011	32789	8101	8361	2112	10763	6505	6824	7355	22955	4814	269984	62020	188763	4588	14524	2868	15416	500	0	10563	25394	17235
Pablo, pos051	BBB	152315	152315	46127	26593	7076	9767	4897	11522	105111	4761	25321	11910	30269	30269	31756	19400	3977	6174	9618	16498	29204	26962	22859	17714	17418	18050	43135	9751	10540	4403	15088	9842	10747	6684	17342	4918	75642	280945	280945	4573	12769	9539	15223	621	0	7492	50340	64561
Pablo, pos052	BBB	136885	136885	31191	27265	9471	6826	2353	9680	55595	4848	47014	13849	47579	47579	37402	22107	3662	7110	11715	11715	27926	18472	15301	15405	13032	12758	74519	8276	6249	182	11248	5073	16847	6649	36222	3889	136257	439264	439264	0	11536	3616	14441	856	0	10883	43206	34902
Pablo, pos053	BBB	134628	134628	134628	26513	10838	4615	2302	11764	72336	6455	27337	8388	32812	32812	43867	20218	3869	8780	14740	14427	36518	23596	21121	17882	16267	16015	19495	8065	8965	5105	13675	7951	2940	7462	40277	4776	72637	242697	242697	941	15672	5858	12500	359	0	12533	34232	70815
Pablo, pos054	BBB	212858	63801	212858	34397	11446	5786	2619	13516	116368	4094	44122	16865	31137	31137	43332	17535	4160	10443	11823	19013	53211	18382	15286	14056	14274	12069	70937	6335	6131	2753	12154	6782	20284	7276	26201	4057	128538	336240	90378	0	14661	4898	13363	350	0	9945	35682	29504
Pablo, pos055	BBB	170811	68098	170811	33380	8629	6012	2612	11159	83108	5428	33402	11510	9251	24420	36813	22119	3825	6838	11896	21318	33477	20163	14858	16377	17163	13475	83010	7850	6951	3402	11977	7827	17003	7471	29635	4121	117282	127919	135278	3339	14426	3547	17023	1185	0	10881	33772	24722
Pablo, pos056	BBB	196168	196168	78039	29810	7222	7767	3754	10200	84730	5381	36716	11641	40380	40380	30850	20832	4129	5455	9460	16575	39021	31881	27579	21447	21926	22056	99230	11525	10645	6934	17218	11434	10158	6083	58961	5406	189842	109056	230427	1604	11077	5577	11062	860	0	8357	65353	43171
Pablo, pos057	BBB	192353	192353	77135	30338	7724	7661	3741	9645	103462	3541	38795	13198	51496	51496	36739	26911	3493	6631	9858	18271	55481	25567	20153	18358	18732	17264	39947	8126	9598	5819	15061	11142	12029	6780	48265	5046	309766	50433	50112	774	11969	5921	10824	1772	0	7722	65516	41844
Pablo, pos058	BBB	88069	88069	97783	25184	10652	5902	2078	11282	65927	4384	27072	10840	9577	34570	40369	18119	3863	7475	10020	16007	71918	33821	30275	24049	22601	25089	41023	12582	9727	7036	18013	11514	16766	5194	20965	6234	90689	135576	154381	2426	13574	3474	12164	559	0	9251	38946	113105
Pablo, pos059	BBB	174898	174898	72776	18000	9228	10430	3226	10208	93233	5335	18588	16409	21238	21238	36314	16780	3540	6514	10238	15859	49660	27486	23075	19747	19505	18776	30684	10750	9684	5580	15883	10205	5467	5893	32891	4825	49046	76876	188116	3314	12346	4755	14199	1528	0	10979	18755	86571
Pablo, pos060	BMM	119730	119730	30076	25951	7793	10608	5507	11501	47321	6187	30485	12271	43420	43420	36385	22424	4694	6345	10446	16710	35174	23835	20346	17689	18609	16185	70686	9654	7389	3771	14546	8277	9407	6492	34204	4578	122471	138174	402649	0	11160	12447	15223	628	0	9697	48073	128958
Pablo, pos061	BMM	133253	133253	29743	23085	5659	4023	3850	6593	67925	4277	32475	5896	9126	39263	25547	18644	2901	4869	5932	11700	15905	17844	14973	15444	13514	12266	17420	5997	6118	2907	10230	6036	5750	6580	15503	4096	123157	135698	421530	2221	9767	7587	11146	783	0	8217	42273	38128
Pablo, pos062	BMM	80747	80747	103867	22780	6273	9011	4690	10635	39658	4481	42694	12869	34111	34111	30314	18201	3803	5176	11115	14877	29675	20739	17464	16836	16240	13460	64141	8400	7857	4130	13540	6432	27510	7700	43142	4589	123835	352278	352278	4296	11236	9926	11303	1174	0	6498	80638	98387
Pablo, pos063	BMM	125575	125575	29326	27678	8089	8610	3196	10212	49592	4204	13968	11556	38943	38943	32658	19642	2796	6066	10505	16223	41271	26064	22099	20288	17069	16866	78365	8603	8954	4113	16247	9365	4112	6153	35051	5515	118038	136533	146260	3988	10896	8003	13038	259	0	9271	41896	32905
Pablo, pos064	BMM	185438	185438	69850	24961	9692	8355	3058	10270	94308	5002	39067	7181	9220	36264	37765	18283	3580	7772	8854	13949	58042	26703	19662	19988	17541	16643	33781	10304	8629	5052	14037	9305	4158	6268	18517	4757	130596	365738	51874	3286	14390	7985	13265	758	0	9917	28681	46932
Pablo, pos065	BMM	91676	91676	88145	22412	2058	7002	1787	6493	60226	3000	35557	12465	42083	42083	7094	18719	2988	174	5713	11117	51950	14969	10525	13283	10960	8888	64090	5617	5866	2127	8721	4514	4951	7471	15444	4014	296918	296918	46521	3892	3444	3815	9335	631	0	3527	63036	25593
Pablo, pos066	BMM	145174	145174	40442	21128	6502	11226	4575	9304	103934	4116	36715	686	54859	54859	29241	17634	2003	4892	10179	16323	54342	22390	19051	19861	18135	15222	71148	9170	8287	4068	15233	7295	10293	7278	22092	4273	211559	79898	196081	0	9695	9592	12646	673	0	8591	62820	53963
Pablo, pos067	BMM	96241	96241	29698	28509	1668	6235	3031	6383	26599	3581	31540	11896	38401	38401	6932	19918	2747	636	7310	7800	24896	11454	9120	10837	10787	8237	47195	5031	4943	2035	8376	5841	10608	7062	26593	3423	300947	52307	52813	4129	3261	4685	9378	1570	0	5212	85437	98905
Pablo, pos068	BMM	121906	121906	27984	24362	8351	9442	3842	13305	78411	5699	31244	11861	32881	32881	36274	23900	2358	6009	13603	22140	19633	27454	22774	18884	20181	18634	72503	10202	7611	4577	14836	9725	10882	6149	23016	3951	124394	385735	385735	991	11174	11773	11873	1134	0	10860	39927	102226
Pablo, pos069	BMM	71476	56096	148132	21340	8931	6529	3855	10587	111676	5980	28048	17772	39262	39262	37691	23017	3599	6539	9472	15571	32172	25977	20447	18829	18197	16017	62513	10478	8596	4682	15273	7840	20792	6461	25115	4834	261896	52622	81145	1639	13367	10839	14260	1549	0	9425	56769	24841
Pablo, pos070	MAB	104642	104642	55271	30896	11754	6114	3684	10063	82922	5180	37114	1992	47340	47340	40120	23896	4150	8336	9760	15335	14994	22081	16248	16857	16589	13540	90223	8438	7128	4580	14095	6860	7193	6226	22599	5029	88711	125708	138533	0	13942	14946	12555	967	0	12087	40622	23563
Pablo, pos071	MAB	156830	156830	56757	25236	11057	4884	4345	8850	59879	6031	17751	8704	30646	30646	38540	26392	5050	8706	7389	14268	28731	18368	13988	14115	13937	11153	11198	7060	6207	2605	11136	5830	18767	7873	45300	3761	123701	140392	405991	0	14163	17734	11277	1832	0	10946	48806	27536
Pablo, pos072	MAB	178670	178670	73673	35947	9252	6551	3590	11024	28620	6468	19138	5762	48711	48711	34634	21768	5633	5967	16922	16922	40575	21139	19796	16712	16581	15809	63996	8827	7901	3174	14267	11368	5211	7038	42231	4471	256721	168671	168671	4783	11493	17396	10922	1014	0	10837	56475	34454
Pablo, pos073	MAB	123194	123194	28679	27539	7353	9459	2796	7992	62375	4550	18238	11491	42520	42520	28435	15745	3304	4683	9830	13326	48422	26457	22790	21281	18891	17042	36455	9901	8649	4661	16036	8841	6601	5487	23358	4665	178836	104908	141096	1141	10982	8900	13864	688	0	9196	64891	24147
Pablo, pos074	MAB	93342	93342	103600	21047	10341	7133	3516	9089	29030	4245	18545	21155	7523	30029	38772	18991	2727	7214	8476	18001	48617	17482	14276	14221	14293	10528	42477	6981	6180	2138	11236	5019	6392	6471	33751	4613	122286	206961	114123	4192	14265	9944	9771	790	0	9456	24600	29100
Pablo, pos075	MAB	77053	174934	113103	29362	8596	9370	3973	10260	83380	4295	44991	16328	8103	49233	34544	22408	3833	6248	11977	20101	23082	20353	16499	17154	15034	12765	25497	6360	7461	4087	12185	8080	12036	7150	27155	5141	230975	49690	101275	2987	13552	12618	13842	878	0	8420	42868	28691
Pablo, pos076	MAB	80642	80642	106336	20290	7487	9407	3652	8499	119284	4476	17961	16102	53163	53163	34215	17875	4511	6773	9156	15168	29814	24305	20990	20893	18983	18041	49755	9406	8501	3853	16119	9982	5696	5671	59676	4646	234009	51639	107017	944	11868	14472	9783	321	0	8273	51501	40902
Pablo, pos077	MAB	117787	117787	27002	23698	10564	7509	4020	8765	103086	4241	17196	1295	47751	47751	37408	17354	4078	8598	8772	16196	23998	21612	16300	18223	15399	12552	51456	8309	7084	4161	13517	6353	10737	6835	41577	4778	115049	126889	391828	0	14079	14480	8655	934	0	8661	16216	65114
Pablo, pos078	MAB	140919	140919	41037	16542	10940	6480	3212	10493	99499	5712	33283	2059	12294	69809	41542	18366	4216	9152	12029	13467	14327	26976	21537	20026	18179	18033	14677	10572	8672	4513	16225	9373	7157	5834	29937	5079	218316	116272	242536	0	12697	13789	7928	717	0	10394	36205	108597
Pablo, pos079	MAB	121116	121116	27860	23196	8214	4909	3206	7000	91961	5742	25179	11513	47803	47803	39263	18462	4197	7026	9066	10855	43098	24432	18479	17815	17982	16182	66295	8884	8973	4446	14493	8328	4157	6127	51018	4611	121311	350852	350852	0	12533	15001	11339	1152	0	10278	33179	20594
Pablo, pos080	MMM	149946	149946	52777	31635	6998	10047	3384	9605	72294	3883	39597	7538	43650	43650	29615	18871	4827	6067	10802	15440	29970	25896	21725	20774	18243	18659	71323	11138	9761	4292	15073	8953	18444	7220	26282	4446	163439	118489	128904	0	12465	9988	11069	384	0	7225	77863	77863
Pablo, pos081	MMM	162918	162918	68729	25182	8616	10242	4101	11705	85175	4217	31875	10720	38136	38136	32082	21639	4304	5868	11928	20123	53843	22303	16990	19039	16382	13951	29828	9540	6722	3205	14221	7550	8447	7017	37376	5291	128578	427850	427850	3033	12934	11204	16274	475	0	8562	19686	115359
Pablo, pos082	MMM	160556	160556	160556	34488	7624	9867	3399	9741	93495	4929	28365	7913	35761	35761	32892	13647	2906	6859	11372	15765	54019	25191	18748	19584	18356	17556	31612	9437	8383	4612	14780	8058	6962	6595	15913	4671	269342	50240	79849	0	12784	9296	14293	649	0	10844	69548	23998
Pablo, pos083	MMM	73770	73770	136519	27162	8430	9086	3896	10047	85763	6256	16986	15030	7226	36859	33218	24092	2774	6692	12225	17479	26110	25913	20919	20068	20997	17530	21293	9808	8398	4307	14080	8539	7845	7096	50418	5116	123314	323455	323455	5522	12444	9846	14493	936	0	11503	40658	47409
Pablo, pos084	MMM	89604	89604	72523	21277	7710	5890	3116	7985	65423	5183	35169	16684	6776	26120	32595	15467	2899	6937	9612	13251	40571	25341	20913	20492	18503	15763	44857	10879	6892	4344	13917	8677	8365	5898	10659	4323	118325	129644	134724	4020	12210	9899	10673	1202	0	8236	44125	49778
Pablo, pos085	MMM	190488	190488	71033	24968	8160	8687	2903	10849	68135	4033	33059	8285	38214	38214	31292	16703	3006	6139	11887	14213	38073	28661	23054	21782	19142	19661	98194	10252	10367	4802	15901	9726	16161	6835	40736	4804	52086	219881	219881	3515	13255	7570	9589	649	0	8339	51995	33162
Pablo, pos086	MMM	198183	198183	74442	21798	7849	6670	3629	10629	72766	5501	37695	6663	53629	53629	29176	28463	3120	5747	9446	16655	55914	29160	23374	20149	20169	21495	116194	10042	8326	4455	16157	9305	20755	6474	22355	4725	263791	49058	75599	0	9607	8317	12093	1398	0	10389	42889	40875
Pablo, pos087	MMM	98280	98280	27757	22074	6959	8405	3598	11924	51596	3555	39234	12827	44622	44622	25611	18516	3320	4734	19117	19117	58297	23445	18117	18602	17179	16549	37289	9729	7623	4729	13399	11909	6660	6783	54395	4060	341105	81258	79397	2578	9498	12277	12397	1807	0	8608	37554	107070
Pablo, pos088	MMM	133122	133122	42635	22358	8812	4416	4503	8470	93497	4921	23745	6317	40728	40728	31511	16990	4452	6458	7305	18379	56906	20000	15057	16993	16602	11996	19077	6557	7582	3490	12717	5684	5930	6807	49706	3605	116652	365963	365963	2875	12302	10131	11486	1128	0	9269	48713	27924
Pablo, pos089	MMM	175468	175468	70064	20476	7505	6707	4111	10684	94840	3753	20670	11275	50290	50290	32802	15441	3480	7054	10132	16826	43433	25699	18461	19800	17336	14615	85950	10220	8155	4426	13699	9232	9114	7279	23442	4913	324484	83048	55154	1058	12872	10193	9377	1197	0	8931	41963	37449
Pablo, pos090	MMM	90250	90250	96232	27010	9846	6638	3695	10849	99327	5397	23609	9998	47923	47923	41157	19901	4381	8247	11351	19576	33293	19358	17139	15070	16118	12816	115936	7553	7589	3206	13099	7110	11489	6456	42168	4496	125465	389084	389084	0	12037	10860	12555	1573	0	9940	32533	74475
Pablo, pos091	MMM	108039	108039	106654	20275	9557	8623	4230	11116	28255	4317	34043	3434	43911	43911	38569	16611	4437	7289	10649	18328	50136	21140	15857	18075	15647	12817	25872	7806	7429	3305	13509	7880	6357	7791	51138	4612	126365	133898	412420	2052	13599	10483	14181	749	0	9262	51175	33423
[truncated: 3,074 more columns]

## Sheet: Figure 4
Sample	Diet	133.0314RT1.147	150.0583RT1.147	614.92249RT4.49	415.2117RT8.69	191.064RT3.61	345.155RT4.593	367.169RT4.684	235.09RT3.962	280.26309RT11.601	89.024RT1.087	295.22791RT9.995	265.1474RT8.979	191.019RT1.263	191.0195RT0.889	448.306RT7.289	209.079RT5.074	389.217RT5.465
Pablo, neg039	AAA	19490	81071	5638	10821	3807	43814	49071	10415	0	33239	17394	6232	124470	22287	0	1711	745
Pablo, neg040	AAA	30506	131970	5337	10583	4677	48433	48318	10102	2328	57549	31222	7095	192552	31257	924	1175	334
Pablo, neg041	AAA	35270	142889	5090	7468	4813	46124	52445	9615	1971	36056	36228	4622	152255	31961	694	1446	6469
Pablo, neg042	AAA	28833	116931	5391	14200	5938	48494	48449	10259	436	51242	12169	4715	171092	39514	1080	1554	6712
Pablo, neg043	AAA	21941	97820	4939	10310	4744	44371	48720	9497	1961	43584	16704	4144	103072	25394	657	1245	2141
Pablo, neg044	AAA	23922	98075	4679	11284	4609	47366	44462	8347	1796	39192	11572	4946	108844	25193	2091	2150	1374
Pablo, neg045	AAA	26456	116396	5732	13428	5264	43082	46047	10521	909	39525	11038	4606	120425	26477	0	1125	4888
Pablo, neg046	AAA	38000	158109	5307	10176	4652	46785	46475	9534	701	51542	12612	5100	165659	29573	1438	1239	4612
Pablo, neg047	AAA	33758	139496	4995	11806	4752	44928	43077	9400	737	28115	10640	4854	128686	27043	1251	2379	5744
Pablo, neg048	AAA	24635	103950	5629	13985	5177	42127	42898	9147	2256	51545	74468	6521	123906	26079	1482	5264	4454
Pablo, neg049	AAA	32702	133348	4715	9551	4175	39405	39215	9308	1149	39450	5639	5902	120210	23679	642	1296	3546
Pablo, neg050	BBB	6941	27963	5322	9454	4001	42829	37952	10157	456	56280	27929	4274	136548	31988	1076	5014	0
Pablo, neg051	BBB	16699	69013	5108	11607	4781	42995	46729	8194	4007	63709	16160	4561	91212	27510	0	2052	7585
Pablo, neg052	BBB	7066	29645	5494	8241	3665	39507	34808	8900	0	47220	18554	3948	127969	31291	0	2582	2027
Pablo, neg053	BBB	10056	44202	5602	5269	3838	44445	45620	10521	1582	43411	20983	4691	159993	34016	1632	2807	0
Pablo, neg054	BBB	8573	41158	4778	5971	3846	39554	35630	9366	993	36143	18251	4469	121447	28894	298	2034	0
Pablo, neg055	BBB	5591	27887	5516	6909	5043	36380	37187	9497	693	56023	30512	5663	124533	32132	0	4416	3177
Pablo, neg056	BBB	10537	44153	5379	10845	4361	41712	47157	7274	3713	45107	26175	6025	111585	23231	0	1512	6415
Pablo, neg057	BBB	12231	51565	5396	11108	3991	41424	44575	9919	3687	33110	21000	3445	126744	26465	0	1216	5224
Pablo, neg058	BBB	8064	35707	5674	11782	4348	41686	48386	9037	787	47268	26610	5660	135108	28396	500	1677	5503
Pablo, neg059	BBB	9664	42783	5435	16583	6467	40843	42717	8188	2461	44665	54420	5208	121864	26915	590	3957	9665
Pablo, neg060	BMM	21982	96196	5184	6621	3770	37696	39315	8648	3065	36567	25606	5799	158798	19679	4150	1275	375
Pablo, neg061	BMM	15224	63251	5240	11060	4685	34667	30969	9142	1816	32211	7345	9001	125932	31123	0	1077	3692
Pablo, neg062	BMM	18331	81017	5866	8730	3256	34908	33390	7830	9977	37522	15391	4310	111901	19190	801	1903	2633
Pablo, neg063	BMM	15845	68208	5975	7333	4064	39147	39698	8784	4336	33921	26757	5842	100420	26979	0	1183	3543
Pablo, neg064	BMM	16373	66627	5308	6439	4154	56647	36581	13099	6384	25458	13286	6578	98288	24820	0	1504	4791
Pablo, neg065	BMM	6590	30902	4014	3075	4952	26591	25300	6998	5770	29034	2530	7831	61187	0	0	2180	3619
Pablo, neg066	BMM	18030	74767	5756	5728	3453	38967	35671	6853	1274	26232	7322	4674	79881	19674	0	3396	4660
Pablo, neg067	BMM	9832	43176	3817	2914	3262	27888	22734	7744	8055	29413	5251	7347	64851	285	576	563	1920
Pablo, neg068	BMM	22028	91236	5348	8719	4330	36954	36543	8455	2320	34250	8824	4441	112165	32046	288	1451	5779
Pablo, neg069	BMM	21880	85409	5115	10281	4667	38211	38954	8263	811	35133	8476	6397	124585	35559	0	1220	4235
Pablo, neg070	MAB	29408	122555	5873	6989	3798	37711	36468	8443	1363	30723	10246	4605	178205	32597	0	1523	2546
Pablo, neg071	MAB	34084	140258	5235	12266	4185	34578	30996	8217	1871	27078	3156	4238	134347	22303	0	2226	3896
Pablo, neg072	MAB	32009	136849	4965	4539	2851	35152	35712	7576	2123	31388	6234	4423	142756	19418	0	782	5555
Pablo, neg073	MAB	19854	79430	5505	7651	3347	35074	36292	7132	4045	31769	13439	5111	82377	21139	0	1547	379
Pablo, neg074	MAB	19874	83029	4846	7562	4405	35573	28036	8277	188	33268	6717	4359	143249	22684	0	892	2550
Pablo, neg075	MAB	25233	105888	5087	8298	3265	34220	30895	8280	1274	33810	1881	3732	101473	20139	672	998	3534
Pablo, neg076	MAB	25211	106807	5299	8873	3607	37232	36149	7192	2061	59570	8469	5718	85437	18620	622	513	698
Pablo, neg077	MAB	25005	106628	5069	7510	3282	32306	30672	7090	1105	43679	14359	4351	123399	23287	349	941	3323
Pablo, neg078	MAB	26320	111345	5145	7197	3103	35704	38582	8453	974	37121	10898	4895	135985	25728	371	1650	3026
Pablo, neg079	MAB	32141	126221	5144	5065	3621	37392	35070	7880	1730	28785	7409	5716	114473	21111	0	1448	2143
Pablo, neg080	MMM	20915	86664	5961	9081	3571	34842	37212	8369	4151	33186	10043	5793	87478	23608	244	1639	4278
Pablo, neg081	MMM	22776	92450	5741	9618	4035	33592	32992	6456	0	38016	8453	4680	82415	20696	827	3013	4640
Pablo, neg082	MMM	16394	73394	5995	11492	2554	33582	35263	6106	290	33227	6864	4453	127314	28438	0	2293	9366
Pablo, neg083	MMM	21260	89609	5672	12662	3874	32855	36527	7364	1394	32909	8720	5977	109913	30895	728	2232	1089
Pablo, neg084	MMM	19881	78476	5669	14614	3739	35063	35877	7843	2909	30121	19587	4389	76635	18415	0	1544	5432
Pablo, neg085	MMM	15125	62874	5608	12342	3225	33244	37167	8106	1401	23117	16149	4802	84761	19905	0	2189	5175
Pablo, neg086	MMM	16946	70600	5249	13227	3181	35551	35873	7396	1510	31509	11164	4562	119908	26429	0	1639	8087
Pablo, neg087	MMM	21055	88081	5674	14970	3065	33442	30654	7424	836	28176	13414	3911	84915	20768	0	1424	10570
Pablo, neg088	MMM	18957	83979	5807	10220	3167	32367	27846	7734	291	22097	13422	4203	125407	18667	0	1517	7085
Pablo, neg089	MMM	21549	89375	5358	8422	3006	33507	32692	6802	564	34458	15405	4101	91146	16967	304	1557	5578
Pablo, neg090	MMM	21559	93173	5512	9667	3063	33353	29644	8186	552	32595	6005	5202	135588	28753	0	3150	3585
Pablo, neg091	MMM	20933	88501	5770	7644	3048	30942	30859	6967	1007	31158	7421	3797	106677	19746	380	1838	3820
